# Supplementary material for: Intragenomic rDNA Variants Identified in Rotylenchulus borealis and R. macrodoratus Populations Associated with Olive Groves in Italy
Source: Plants (Basel). 2026 May 7;15(10):1423. doi: 10.3390/plants15101423 (PMC13211144; doi:10.3390/plants15101423)
Supplement: Supplementary file 1 [file plants-15-01423-s001.zip]

Archive with 1 entries (1 files):
- plants-4254805-supplementary.pdf
